# Supplementary material for: Clinical and Transcriptomic Characterization of Metastatic Hormone-Sensitive Prostate Cancer Patients with Low PTEN Expression
Source: Int J Mol Sci. 2025 Jun 28;26(13):6244. doi: 10.3390/ijms26136244 (PMC12249740; doi:10.3390/ijms26136244)
Supplement: Supplementary file 1 [file ijms-26-06244-s001.zip]

Archive with 2 entries (2 files):
- Supplementary Figures_IJMS_Mellado.pdf
- Supplementary Tables_IJMS_Mellado.pdf
